# Supplementary material for: ΔNp63 intronic miR-944 is implicated in the ΔNp63-mediated induction of epidermal differentiation
Source: Nucleic Acids Res. 2015 Jul 21;43(15):7462–79. doi: 10.1093/nar/gkv735 (PMC4551945; doi:10.1093/nar/gkv735)
Supplement: SUPPLEMENTARY DATA [file supp_gkv735_nar-03662-a-2014-File013.xlsx]

## Sheet: sheet1
Supplemental Table S1: Probes of TaqMan® gene expression assays
1. TaqMan® Gene Expression Assays
Gene Symbol (Name used in manuscript)	ABI order code
U48	001006
miR-944	002189
miR-125b	000449
miR-203	000507
miR-15a	000389
miR-128	002216
miR-218	000521
RPLP0	Hs99999902_m1
PPIA	Hs04194521_s1
TP63 (ΔNp63)	Hs00978339_m1
TP63 (p63)	Hs00978340_m1
TP63 (TAp63)	Hs00186613_m1
DROSHA	Hs00203008_m1*
DGCR8	Hs00377897_m1
U170K	Hs00162035_m1
U2AF65	Hs00200737_m1
PRPF8	Hs01556852_m1
KRT1	Hs00196158_m1
KRT10	Hs00166289_m1
TFAP2A	Hs01029413_m1
TFAP2C	Hs00231476_m1
FLG	Hs00856927_g1*
IVL	Hs00846307_s1
LOR	Hs01894962_s1
TGM1	Hs00165929_m1
MAPK1	Hs01046830_m1
FGF2	Hs00266645_m1
NRAS	Hs00180035_m1
RRAS2	Hs00273367_m1
2. Custom TaqMan® Gene Expression Assays, SM
Name used in manuscript	ABI order code
int3'-ex4	AIS07PF
ex4-int4	AIT95VN
203 ~ 324 Distance from MIR944 TSS	AIS07UU
314 ~ 406 Distance from MIR944 TSS	AIAAZ2E
