# Supplementary material for: ΔNp63 intronic miR-944 is implicated in the ΔNp63-mediated induction of epidermal differentiation
Source: Nucleic Acids Res. 2015 Jul 21;43(15):7462–79. doi: 10.1093/nar/gkv735 (PMC4551945; doi:10.1093/nar/gkv735)
Supplement: SUPPLEMENTARY DATA [file supp_gkv735_nar-03662-a-2014-File014.xlsx]

## Sheet: Sheet1
Supplemental Table S2. Sequences of siRNAs
Gene Symbol	Target sequence
Negative Control	CCUACGCCACCAAUUUCGU
DROSHA	AACGAGUAGGCUUCGUGACUU (1)
DGCR8	AACAUCGGACAAGA GUGUGAU (1)
U170K	GGUCUACAGUAAGCGGUCATT (2)
U2AF65	CCAACUACCUGAACGAUGATT (2)
PRPF8	CCCUACAUGUGAACAACGATT (2)
TP63	GGACAGUACAAAGAACGGU
TFAP2A	AAGCAGUAGCUGAAUUUCUCA
TFAP2C	GAGGUGUUCUCAGAAGAGCCA
MAPK1	UGACCACAUCUGCUACUUC (3)
References
1. Lee, Y., Ahn, C., Han, J., Choi, H., Kim, J., Yim, J., Lee, J., Provost, P., Radmark, O., Kim, S. et al. (2003) The nuclear RNase III Drosha initiates microRNA processing. Nature, 425, 415-419.
2. Janas, M.M., Khaled, M., Schubert, S., Bernstein, J.G., Golan, D., Veguilla, R.A., Fisher, D.E., Shomron, N., Levy, C. and Novina, C.D. (2011) Feed-forward microprocessing and splicing activities at a microRNA-containing intron. PLoS genetics, 7, e1002330.
3. Jung, S.M., Park, S.S., Kim, W.J. and Moon, S.K. (2012) Ras/ERK1 pathway regulation of p27KIP1-mediated G1-phase cell-cycle arrest in cordycepin-induced inhibition of the proliferation of vascular smooth muscle cells. European journal of pharmacology, 681, 15-22.
