# Supplementary material for: ΔNp63 intronic miR-944 is implicated in the ΔNp63-mediated induction of epidermal differentiation
Source: Nucleic Acids Res. 2015 Jul 21;43(15):7462–79. doi: 10.1093/nar/gkv735 (PMC4551945; doi:10.1093/nar/gkv735)
Supplement: SUPPLEMENTARY DATA [file supp_gkv735_nar-03662-a-2014-File015.xlsx]

## Sheet: Sheet1
Supplemental Table S3. Cloning primers
Name	primer (5'-3')
pGL3-ΔNp63(-1647 ~ 395) promoter Product of length 2042	CGGGGTACCGGGCCACGTCCAGAAATCTGTT, CCCAAGCTTTGACCGAGAACCGCAAATACGT
pGL3-MIR944 (-1822 ~ 383) promoter Product of length 2205	CGGGGTACCGGTGAGTTCTCCACCTCCAGAGAGT, CCCAAGCTTGGGTTTGTTGCAGATGTTCTCCTG
Mutant in p63 binding site #1 of pGL3-MIR944 (-1822 ~ 383) promoter	GGCTGGCAGGTGGAGCCACGTGCCTTTTTGTAGGACTG, CAGTCCTACAAAAAGGCACGTGGCTCCACCTGCCAGCC
Mutant in p63 binding site #2 of pGL3-MIR944 (-1822 ~ 383) promoter	CATGTTGGACCTGCTGGTAGGTAACTCCTGACCTCAGGTG, CACCTGAGGTCAGGAGTTACCTACCAGCAGGTCCAACATG
Mutant in p63 binding site #3 of pGL3-MIR944 (-1822 ~ 383) promoter	GTAATAGTACATATGTATAAGTAAGGAGAACATCTGCAAC, TTGCAGATGTTCTCCTTACTTATACATATGTACTATTAC
TFAP2A expression vector	ATGCTTTGGAAATTGACG, TCACTTTCTGTGCTTCTC
TFAP2C expression vector	CCTGGATTTAACTGGCGACT, TTTGCAGTCCTGTTCCTTCC
pMIR-MAPK1 3'UTR-luciferase vector	CTAGACTAGTTGACGTGAAGCACTGTTCTGTC, CCCAAGCTTACCCATTCTCCATTGCTGTCAA
pMIR-FGF2 fragment #1 3'UTR-luciferase vector	TGACGAGCTCTGTGTCTCCTACGTAAAAAAAGA, AGCTTTGTTTAAACCATGTATTTCCCCATAATTATT
pMIR-FGF2 fragment #2 3'UTR-luciferase vector	CTAGACTAGTAGGGTTTACTGTTTGAGCCAAT, AGCTTTGTTTAAACGAGCTCAGTATTTAAGACAAGGAAA
pMIR-NRAS fragment #1 3'UTR-luciferase vector	CTAGACTAGTTCCTTATGCATGAAATGAATGTCTG, CCCAAGCTTGCTTTCTGGTATGACACAAATTTGA
pMIR-NRAS fragment #2 3'UTR-luciferase vector	CTAGACTAGTAGTATTCTTGTTACCAGAGTAGTTG, CCCAAGCTTTAAGCCAAGAACTTCCAGTTTT
pMIR-RRAS2 3'UTR-luciferase vector	CTAGACTAGTAGACGAAGAAGCTGGCTAGTCC, CCCAAGCTTCTGACCCTGGAAAGATCAATTC
Mutant in miR-944 binding site of pMIR-MAPK1 3'UTR-luciferase vector	· binding site 1: GAAATTTGCCTTGTTCCCGCCGGACTGTACCCTCGCATG, CATGCGAGGGTACAGTCCGGCGGGAACAAGGCAAATTTC · binding site 2: CAGATCATTTAGGAAACCGCCGGCTATTTTTAGCTTTTC, GAAAAGCTAAAAATAGCCGGCGGTTTCCTAAATGATCTG
Mutant in miR-944 binding site of pMIR-FGF2 fragment #1 3'UTR-luciferase vector	· binding site 1: TGTGTCTCCTACGTAAAAAAAGAGATGTACAAATCAATCCGCCGGACACTTTTAGAAACTGTA, GAAAACCTTTGTTGAATTATAACCGGCGGTATATTCCAAGTTTCTTG · binding site 2: CAAGAAACTTGGAATATACCGCCGGTTATAATTCAACAAAGGTTTTC, CATGTATTTCCCCATCCGGCGGTTTCAAAGCATAATGAATA
Mutant in miR-944 binding site of pMIR-FGF2 fragment #2 3'UTR-luciferase vector	· binding site 1: CTAAATACAGAGTTTACCGCCGGTCAGTAATTCTTAGATG, CATCTAAGAATTACTGACCGGCGGTAAACTCTGTATTTAG · binding site 2: GTAAATCAGTGACATACCGCCGGCTTAGCTTATTTTATATTTC, GAAATATAAAATAAGCTAAGCCGGCGGTATGTCACTGATTTAC
Mutant in miR-944 binding site of pMIR-NRAS fragment #1 3'UTR-luciferase vector	GTAAACCGGCGGAAGTGACCGGCGGCATGTGCTTTCAGTTTCATC, CATGCCGCCGGTCACTTCCGCCGGTTTACCTAATCTCCACTTTTTTC
* mutated sequences are underlined
