# Supplementary material for: ΔNp63 intronic miR-944 is implicated in the ΔNp63-mediated induction of epidermal differentiation
Source: Nucleic Acids Res. 2015 Jul 21;43(15):7462–79. doi: 10.1093/nar/gkv735 (PMC4551945; doi:10.1093/nar/gkv735)
Supplement: SUPPLEMENTARY DATA [file supp_gkv735_nar-03662-a-2014-File016.xlsx]

## Sheet: Sheet1
Supplementary Table S4. List of the regulated genes by miR-944
Gene Symbol	log2 ratio of Fold Change ([miR-944 mimic] vs [N.C. mimic])	P value	Probe Set ID
CXCL14	4.35853	0.0150056	222484_s_at
CXCL14	3.95443	0.00565066	218002_s_at
METTL7A	3.75533	0.0145674	207761_s_at
RPL3L	3.53307	0.0177975	206768_at
IFIT1	3.09032	0.00601415	203153_at
IGFBP3	3.04367	0.0314828	210095_s_at
LFNG	3.01248	0.0293723	228762_at
RRM2	2.86242	0.00265198	201890_at
ASPM	2.82054	0.0239339	232238_at
KRT1	2.74122	0.025856	205900_at
APCDD1	2.69751	0.00406377	225016_at
CLEC2B	2.66869	0.0474052	209732_at
CLDN8	2.63415	0.00881602	214598_at
MCM10	2.62533	0.0331555	220651_s_at
ACSS1	2.59279	0.0114882	224882_at
XAF1	2.5845	0.0284843	228617_at
ANLN	2.52416	0.0412607	222608_s_at
SAA1 /// SAA2	2.44651	0.00595717	208607_s_at
KRT15	2.43078	0.0264437	204734_at
DLGAP5	2.38066	0.0376345	203764_at
RRM2	2.37293	0.0141878	209773_s_at
PRICKLE1	2.32031	0.0152003	226069_at
ENDOU	2.28933	0.0281214	206605_at
SEMA6D	2.28813	0.0470364	226492_at
ANLN	2.26687	0.0251442	1552619_a_at
ASPM	2.25295	0.0260762	219918_s_at
DTL	2.25159	0.0459509	218585_s_at
GINS2	2.24869	0.0280523	221521_s_at
IFI44	2.20211	0.000366125	214059_at
CDT1	2.19789	0.0307481	228868_x_at
IFI44L	2.12705	0.0398568	204439_at
H19	2.09936	0.00541564	224997_x_at
CXCR7	2.09766	0.00781562	212977_at
EPHA4	2.09593	0.0265787	206114_at
PDZK1IP1	2.08422	0.0207921	1553589_a_at
CYP4B1	2.07237	0.00613267	210096_at
SLC2A5	2.04112	0.0451237	204430_s_at
BRIP1	2.02442	0.00552353	235609_at
NCAPG	1.98086	0.040614	218662_s_at
FANCB	1.94033	0.0399026	1553244_at
CASC5	1.93709	0.0206868	228323_at
TGFBR3	1.92802	0.0290973	226625_at
PDZK1IP1	1.92453	0.0274374	219630_at
CDC25C	1.91626	0.00793661	205167_s_at
ARHGDIB	1.91303	0.0298634	201288_at
CYP4B1	1.89591	0.0394937	1555497_a_at
SHCBP1	1.88646	0.0425976	219493_at
ZWINT	1.88398	0.00682467	204026_s_at
MYCL1	1.88318	0.0151814	215491_at
PBX1	1.87978	0.0418221	212148_at
ST3GAL5	1.87943	0.0373148	203217_s_at
ACPP	1.87713	0.0415069	204393_s_at
UHRF1	1.8451	0.014843	225655_at
C10orf99	1.83088	0.0387459	227735_s_at
TGFBR3	1.82914	0.0355982	204731_at
GALM	1.82536	0.0440252	235256_s_at
GPR137C	1.81661	0.0442045	242592_at
SYNPO2	1.81477	0.00128206	227662_at
AMOT	1.78283	0.0114558	209521_s_at
HLF	1.78205	0.0462702	204753_s_at
TK1	1.76157	0.0145007	1554408_a_at
EDN1	1.75849	0.008683	222802_at
MX1	1.75391	0.0492161	202086_at
SDPR	1.75171	0.0420746	222717_at
BIRC5	1.74687	0.00606579	202095_s_at
RAD51AP1	1.74455	0.0174169	204146_at
IFI44	1.72716	0.0488509	214453_s_at
MFAP5	1.71282	0.00897281	213765_at
EPHA4	1.71258	0.0256983	227449_at
STXBP6	1.68677	0.048385	230560_at
DOCK8	1.68297	0.0358478	232843_s_at
CDK1	1.67842	0.00959619	210559_s_at
TNFSF10	1.67331	0.0164928	214329_x_at
TNFSF10	1.67222	0.0442749	202687_s_at
AADACL2	1.64556	0.00242779	240420_at
KRT77	1.63593	0.0313382	237120_at
NYNRIN	1.62589	0.00884007	220911_s_at
WDR76	1.61979	0.0366497	239680_at
LOC100505584 /// MT1E	1.57882	0.0159355	216336_x_at
MFAP5	1.57039	0.0257331	213764_s_at
DOCK8	1.56985	0.0428233	225502_at
CTGF	1.56878	0.0332313	209101_at
STXBP6	1.56028	0.0293303	220994_s_at
ARHGEF26	1.55954	0.0455953	227197_at
DDX60	1.55924	0.0126744	218986_s_at
BBOX1	1.5504	0.00819034	205363_at
TMEM19	1.54809	0.0260432	229126_at
ZBED2	1.5461	0.0303442	219836_at
HSD17B6	1.5415	0.0369749	37512_at
MLF1IP	1.53972	0.00018596	229305_at
RYR1	1.53724	0.0489102	205485_at
KIF18B	1.53395	0.0480481	222039_at
CLU	1.52642	0.0439403	208792_s_at
DSCC1	1.52436	0.00211735	219000_s_at
CLU	1.51822	0.0406554	208791_at
MFAP5	1.51626	0.0275261	209758_s_at
WNT4	1.51614	0.0230632	208606_s_at
PGM2L1	1.5113	0.039877	229256_at
FBXO32	1.50919	0.0375719	225803_at
FANCI	1.49787	0.00327311	213007_at
CCNB2	1.49377	0.0280201	202705_at
LOC100131112	1.49108	0.00650332	239642_at
TRIP13	1.4903	0.0212682	204033_at
BUB1B	1.48732	0.0418224	203755_at
EPHA4	1.48664	0.0262458	229374_at
CENPK	1.4749	0.0204328	222848_at
CTNNAL1	1.46999	0.0321582	202468_s_at
KIF4A	1.45946	0.0407794	218355_at
FAM83D	1.45922	0.0479698	225687_at
SEPX1	1.45122	0.0381326	217977_at
CPA4	1.44862	0.0221363	205832_at
FOXJ2	1.44659	0.00310361	1555305_at
IFIT2	1.43947	0.0459499	226757_at
PPP2R2B	1.43688	0.014753	213849_s_at
CXCR7	1.43442	0.0248871	232746_at
EPSTI1	1.42932	0.024191	227609_at
OSBPL5	1.42681	0.0247263	223464_at
CEP55	1.42193	0.0129354	218542_at
ESPL1	1.41951	0.021006	38158_at
MLF1IP	1.41464	0.00532039	218883_s_at
ANKRD29	1.41384	0.021759	229308_at
KRT4	1.40947	0.016188	213240_s_at
LOX	1.40657	0.0213529	215446_s_at
NRK	1.40304	0.00362328	227971_at
CLU	1.39357	0.00265704	222043_at
TNFSF10	1.37954	0.038861	202688_at
GAS1	1.37536	0.00521615	204457_s_at
IFIT3	1.36867	0.0267616	204747_at
GBP1	1.36675	0.0223612	202270_at
C11orf82	1.36479	0.00330461	228281_at
DKK1	1.36312	0.0194447	204602_at
SLC1A3	1.35703	0.0243647	202800_at
PLK4	1.35645	0.0262821	204887_s_at
SOX6	1.33182	0.0303262	227498_at
ITM2A	1.32863	0.0220973	202746_at
ABCA5	1.32031	0.0190457	241705_at
C4orf21	1.31651	0.0439241	228859_at
DSTN	1.3157	0.0280569	230933_at
SLFN12	1.31447	0.0366645	219885_at
PRC1	1.30255	0.0092163	218009_s_at
SYNPO2	1.29667	0.00441736	225895_at
ATAD5	1.29432	0.0255042	220223_at
BRIP1	1.29166	0.0281602	221703_at
SKP2	1.28537	0.00818128	203625_x_at
COL12A1	1.28319	0.0125831	231879_at
OTUD1	1.28308	0.0178239	226140_s_at
APOBEC3B	1.27474	0.00753872	206632_s_at
CHST12	1.27438	0.0360293	218927_s_at
PLA2G4A	1.27343	0.00362721	210145_at
KRT13	1.27262	0.0185789	207935_s_at
VSNL1	1.26124	0.00409014	203798_s_at
EFEMP1	1.2611	0.0159505	201843_s_at
PRICKLE1	1.26026	0.0197086	226065_at
SGOL2	1.25791	0.00101511	235425_at
PPM1L	1.25667	0.0422357	228108_at
STEAP4	1.25571	0.0123428	225987_at
LMNB1	1.23984	0.0266605	203276_at
HERC6	1.23945	0.041997	219352_at
MOBKL2B	1.23867	0.0044554	226844_at
BCL11A	1.23807	0.0053837	1559078_at
PBX1	1.23611	0.0286804	212151_at
BCL11A	1.23269	0.0292015	219498_s_at
SCARA3	1.23022	0.0175317	223842_s_at
SGOL2	1.22892	0.0460217	230165_at
CENPQ	1.22863	0.0336521	219294_at
AURKA	1.22329	0.0180685	208079_s_at
SLC27A2	1.21114	0.0122748	205769_at
TCF4	1.20942	0.00451022	213891_s_at
P2RY2	1.2048	0.01121	206277_at
HEG1	1.20441	0.0178942	213069_at
MLLT3	1.20375	0.0203593	204917_s_at
MXD4	1.19849	0.0215556	210778_s_at
TRIM2	1.1935	0.023918	202341_s_at
DIAPH3	1.1928	0.00614799	229097_at
TMEM19	1.19104	0.00635846	226860_at
KNTC1	1.19056	0.0340876	206316_s_at
MND1	1.18924	0.0331112	223700_at
SPINK6	1.1862	0.030818	1553973_a_at
CENPJ	1.18306	0.0109178	223513_at
ATAD2	1.1722	0.0275767	228401_at
WNT3	1.17005	0.0121055	229103_at
GDPD2	1.16858	0.0402198	220291_at
PLBD1	1.16824	0.0402529	218454_at
CDC14A	1.16735	0.0302193	210742_at
MGC16121	1.16455	0.018871	228235_at
ERP27	1.16287	0.0104399	227450_at
BIRC3	1.16206	0.0317745	210538_s_at
FRMD4A	1.16195	0.0354382	225163_at
IFITM1	1.15948	0.0118056	214022_s_at
RNASE4	1.15793	0.0499019	213397_x_at
MT1E	1.15624	0.034838	212859_x_at
LOC100131541	1.15459	0.0243584	1558569_at
MOBKL2B	1.14874	0.0198652	229568_at
SYTL4	1.14815	0.00776624	227703_s_at
IFFO2	1.1446	0.0412592	225615_at
C16orf75	1.14021	0.00444812	226456_at
KLRG2	1.13181	0.0447025	231195_at
MCAM	1.12817	0.0172728	211042_x_at
MT1H	1.12329	0.0465275	206461_x_at
GPR126	1.1147	0.0357528	233887_at
PRIM2	1.11231	0.0292351	205628_at
FAM69A	1.109	0.00326859	1556498_at
COL12A1	1.10349	0.00545315	225664_at
PYDC1	1.10085	0.010597	243722_at
CENPE	1.09973	0.0436933	205046_at
KIAA0101	1.09943	0.00369663	202503_s_at
DST	1.09596	0.0319706	212254_s_at
DSG1	1.0937	0.0260646	206642_at
IFNGR1	1.09246	0.0378047	242903_at
DNER	1.09113	0.0263762	226281_at
SAMD9	1.09039	0.0301088	228531_at
GPR126	1.08922	0.00465782	213094_at
LOC100130219	1.08819	0.0303143	236042_at
LOC100127888	1.08081	0.0140409	1554332_a_at
ORC6	1.08071	0.00615812	219105_x_at
SFTA2	1.08069	0.00250984	244056_at
TCF4	1.0779	0.0311097	203753_at
PBK	1.07774	0.00719099	219148_at
UACA	1.07609	0.0263534	238868_at
DAPL1	1.07164	0.0419128	229290_at
CENPP /// LOC100128361	1.06922	0.00943568	242207_at
SFXN5	1.06304	0.033562	232691_at
SPARC	1.06139	0.0479043	200665_s_at
P2RX7	1.06123	0.0192258	207091_at
TRPM1	1.06012	0.0200901	237070_at
CD36	1.05962	0.0415152	228766_at
DHRS13	1.05915	0.0136585	226121_at
TCF4	1.05849	0.0140717	212386_at
SLC5A3	1.05715	0.00980176	1553313_s_at
SPTLC3	1.05664	0.0139562	220456_at
LOC100509635	1.04941	0.0173273	226865_at
MCM4	1.0489	0.00806021	222037_at
PLLP	1.04766	0.0356432	204519_s_at
SMPDL3A	1.04723	0.0200373	213624_at
LOC389831	1.04684	0.00140859	225046_at
ESR1	1.04632	0.000918505	205225_at
SP110	1.04309	0.00707463	209762_x_at
MAP7D2	1.04228	0.00932385	228262_at
CCNA2	1.03747	0.0435058	213226_at
FAM162A	1.03369	0.0423591	235850_at
FAM111A	1.031	0.0121268	218248_at
LY6D	1.02909	0.0361194	206276_at
PDPN	1.0235	0.0261421	221898_at
MT1F	1.02233	0.0161003	213629_x_at
RBL1	1.02005	0.0185292	205296_at
MAFB	1.01611	0.0284611	222670_s_at
PRR11	1.01408	0.0300745	228273_at
MAD2L1	1.00251	0.0415082	1554768_a_at
MYLIP	1.00106	0.0420322	228098_s_at
PTTG3P	1.00086	0.0209385	208511_at
ITPRIP	-1.01132	0.00856753	225582_at
SLC6A8	-1.01348	0.0140155	202219_at
ARPC1B	-1.0223	0.0137034	201954_at
QPCT	-1.02383	0.0138678	205174_s_at
ZAK	-1.0269	0.0219644	225665_at
ERO1L	-1.02734	0.0288272	218498_s_at
RAB27A	-1.03377	0.0408251	209514_s_at
ING1	-1.03916	0.0245682	209808_x_at
FTH1	-1.04468	0.00557016	214211_at
C9orf72	-1.04616	0.0281449	1553133_at
TCFL5	-1.05837	0.0268839	204849_at
KLHL36	-1.07354	0.00344497	238523_at
AASS	-1.07945	0.0432845	210852_s_at
EPS8	-1.08898	0.0269137	202609_at
C9orf9	-1.09244	0.0287424	220050_at
PPP2R5A	-1.09359	0.0340833	202187_s_at
FAM155B	-1.09802	0.0137089	206299_at
REPS1	-1.09821	0.0035462	215922_at
DUSP4	-1.10612	0.0179066	204014_at
STK17B	-1.11004	0.0351011	205214_at
HECTD2	-1.11264	0.0197658	238803_at
VEGFA	-1.12113	0.0114304	212171_x_at
CDKN1C	-1.1298	0.030354	216894_x_at
CDK6	-1.1332	0.0199022	243000_at
LOC147670	-1.14399	0.0351088	1557430_at
CMTM7	-1.14969	0.0294883	226017_at
DYRK3	-1.15728	0.00627131	210151_s_at
LARP6	-1.15844	0.0307719	218651_s_at
GTPBP2	-1.16255	0.0107734	221050_s_at
SNHG12	-1.17263	0.0160621	223773_s_at
TMEM200A	-1.19406	0.0157622	234994_at
CCDC88A	-1.19696	0.0493231	225045_at
UNC5B	-1.20305	0.0307526	213100_at
PCDHA1 /// PCDHA10 /// PCDHA11 /// PCDHA12 /// PCDHA13 /// PCDHA2 /// PCDHA3 /// PCDHA4 /// PCDHA5 /// PCDHA6 /// PCDHA7 /// PCDHA8 /// PCDHA9 /// PCDHAC1 /// PCDHAC2	-1.22292	0.0225794	210674_s_at
WNK3	-1.22697	0.0448859	1555248_a_at
IL1B	-1.22806	0.023455	205067_at
PPAT	-1.2414	0.027434	209434_s_at
NTN4	-1.26172	0.025674	223315_at
GFPT1	-1.28598	0.0084141	226886_at
GDF15	-1.28783	0.0255766	221577_x_at
RGS16	-1.31929	0.0477622	209324_s_at
SNHG12	-1.33153	0.0457354	223774_at
LARP6	-1.34132	0.0227875	236565_s_at
LOC100506848	-1.34875	0.0178439	227965_at
GRB14	-1.36588	0.0349935	206204_at
DUSP4	-1.39188	0.034343	226034_at
IER3	-1.42706	0.00831091	201631_s_at
S100P	-1.46737	0.0252058	204351_at
RAB27A	-1.46766	0.0120827	209515_s_at
GABPB1	-1.52077	0.00404632	206173_x_at
LHFPL2	-1.52398	0.00659314	212658_at
C13orf38	-1.603	0.0463497	1570153_at
PCDHA1 /// PCDHA10 /// PCDHA11 /// PCDHA12 /// PCDHA13 /// PCDHA2 /// PCDHA3 /// PCDHA4 /// PCDHA5 /// PCDHA6 /// PCDHA7 /// PCDHA8 /// PCDHA9 /// PCDHAC1 /// PCDHAC2	-1.68719	0.0271482	223435_s_at
PYGO1	-1.71874	0.0312231	215517_at
GIGYF2	-1.75389	0.0242088	1558305_at
MUC17	-1.97728	0.00154203	232407_at
CLDN7	-2.00898	0.0392681	202790_at
RNF150	-2.42755	0.033289	227657_at
